# Supplementary material for: Dynamic and Static Nature of XH-∗-π and YX-∗-π (X = F, Cl, Br, and I; Y = X and F) in the Distorted π-System of Corannulene Elucidated with QTAIM Dual Functional Analysis
Source: Molecules. 2023 May 21;28(10):4219. doi: 10.3390/molecules28104219 (PMC10222803; doi:10.3390/molecules28104219)
Supplement: Supplementary file 1 [file molecules-28-04219-s001.zip]

Archive with 1 entries (1 files):
- molecules-2285114-supplementary.pdf
